# Supplementary material for: Estimation of the Controlled Release of Antioxidants from β-Cyclodextrin/Chamomile (Matricaria chamomilla L.) or Milk Thistle (Silybum marianum L.), Asteraceae, Hydrophilic Extract Complexes through the Fast and Cheap Spectrophotometric Technique
Source: Plants (Basel). 2023 Jun 17;12(12):2352. doi: 10.3390/plants12122352 (PMC10303029; doi:10.3390/plants12122352)
Supplement: Supplementary file 1 [file plants-12-02352-s001.zip]

Archive with 1 entries (1 files):
- plants-2435815-supplementary.pdf
